# Supplementary material for: From arterial stiffness to kidney graft microvasculature: Mortality and graft survival within a cohort of 220 kidney transplant recipients
Source: PLoS One. 2018 May 3;13(5):e0195928. doi: 10.1371/journal.pone.0195928 (PMC5933694; doi:10.1371/journal.pone.0195928)
Supplement: S1 Dataset — (XLSX) [file pone.0195928.s001.xlsx]

## Sheet: Sheet1
id_pat	VOPCor1	decesCV	VOPCor2	DeltaVOP	Durée.Suivi.years.DialyseEtGlobale	Durée.Suivi.Dialyse.Censurés.years.	Durée.Suivi.years.Survie	Durée.Suivi.SurvieP.Censurés.years.	AgeR	Survie	SurvieGref.cl	Dialyse	SurviePat.cl	Décès	DécèsOuDialyse	Sexe.cl	Taille1	Poids1	BMI1	PAS1	PAD1	PAM1	PP	FC1	Taille2	Poids2	BMI2	PAS2	PAD2	FC2	PAM2	PP2	EDTAU1	EDTAP1	ClCreat1	Cockcroft1	MDRD1	Créatinine1b	EDTAU2	EDTAP2	Créatinine2	EvoDFGM3M12	SexeD	AgeD
1	10.8	0	11.6	0.8	5.14247	#N/A	5.14247	#N/A	55.2329	1	1	0	1	0	0	0	1.69	67	23.4586	146	90	108.667	56	96	#N/A	#N/A	#N/A	#N/A	#N/A	#N/A	#N/A	#N/A	48.6703	63.5625	51.8861	64.3149	58.0518	98	44.3	56.2	82	-4.37032	M	41
2	11.2	0	8.5	-2.7	6.20548	#N/A	6.20548	#N/A	41.0548	1	1	0	1	0	0	0	1.61	68	26.2336	122	66	84.6667	56	74	1.62	70	26.6728	123	67	57	85.6667	56	68.3229	72.3134	73.5943	75.5125	61.9832	97	66.7	70.2	93	-1.6229	M	44
3	8.18122	0	9.26296	1.08174	8.65205	#N/A	8.65205	#N/A	63.7562	1	1	0	1	0	0	0	1.48	54	24.653	143	84	103.667	59	62	1.49	58	26.1249	116.4	67.6	79.2	83.8667	48.8	47.006	52.9512	47.7552	52.0849	54.3342	94	44.3672	52.4507	99	-2.63878	F	72
4	10.125	0	10.975	0.85	2.00548	#N/A	3.28493	#N/A	75.7699	0	0	1	1	0	1	1	1.71	68	23.255	134.75	83.75	100.75	51	74.5	1.71	71	24.281	164.5	81	69.75	108.833	83.5	56.9961	61.1508	78.95	34.9605	42.9825	147	26.2749	39.9985	#N/A	-30.7212	F	60
5	7.9	0	8.1	0.2	4.4274	#N/A	4.4274	#N/A	50.2438	1	1	0	1	0	0	1	1.55	82	34.1311	136	77	96.6667	59	77	1.71	86	29.4108	132.5	89	77	103.5	43.5	64.9823	60.2107	83.4316	65.6846	60.1775	123	71.4221	73.7039	128	6.43978	F	54
6	9.93245	0	#N/A	#N/A	6.30137	#N/A	6.30137	#N/A	53.3041	1	1	0	1	0	0	0	1.63	54	20.3244	119	82	94.3333	37	97	1.59	110	43.5109	161	81	97	107.667	80	52.5471	55.434	73.0941	119.306	96.2955	71	50.1	47.4	91	-2.44714	M	46
7	10.4	0	9	-1.4	5.89041	#N/A	5.89041	#N/A	53.8685	1	1	0	1	0	0	0	1.57	61	24.7475	112	74	86.6667	38	70	1.56	65	26.7094	#N/A	#N/A	#N/A	#N/A	#N/A	62.536	65.4798	64.335	75.7544	72.5942	78	56.2	58.5	80	-6.33602	M	61
8	9.73382	1	10.2719	0.538048	3.21096	3.21096	3.21096	3.21096	53.9233	0	1	0	0	1	1	0	1.63	51	19.1953	128	71	90	57	71	1.64	82	30.4878	114	63	66	80	51	54.5095	65.4233	80.5137	67.8	72.9	79	39.8269	46.6118	103	-14.6826	F	51
9	8.72182	0	9.9	1.17818	6.17534	#N/A	6.17534	#N/A	58.2849	1	1	0	1	0	0	0	1.64	75	27.8852	121	72	88.3333	49	106	1.65	80	29.3848	109	65	90	79.6667	44	59.6991	66.4003	72.1052	83.4682	77.262	71	74.5	72.8	69	14.8009	M	62
10	9.2	0	5	-4.2	5.2274	#N/A	5.2274	#N/A	47.6466	1	1	0	1	0	0	0	1.51	58	25.4375	132	93	106	39	77	1.59	58	22.9421	126.333	80.8333	66.1667	96	45.5	58.9488	64.7618	58.0502	80.6732	72.7874	82	62.2208	72.5672	67	3.27199	M	33
11	11.0008	0	8.13092	-2.86984	6.66849	#N/A	6.66849	#N/A	37.8219	1	1	0	1	0	0	1	1.82	73	22.0384	124	79	94	45	95	1.82	77	23.246	133	65	102	87.6667	68	54.2755	60.904	59.7704	78.0099	72.5338	105	65.9	66.8	76	11.6245	M	39
12	8.5	0	7.5	-1	7.07123	#N/A	7.07123	#N/A	49.3233	1	1	0	1	0	0	0	1.81	89	27.1664	125	84	97.6667	41	80	1.8	89	27.4691	140	89	86	106	51	39.2968	47.9411	37.2227	44.0378	32.48	152	35.1	44.6	100	-4.19676	M	60
13	11.1726	0	9.39264	-1.77996	8.74521	#N/A	8.74521	#N/A	62.0822	1	1	0	1	0	0	0	1.62	88	33.5315	169	87	114.333	82	76	1.62	96	36.5798	135.333	68.6667	59.6667	90.8889	66.6667	44.2695	55.6146	47.2391	64.9752	54.6321	106	34.0616	42.0422	115	-10.2079	M	69
14	9.78686	0	9.1959	-0.59096	6.01096	#N/A	6.01096	#N/A	61.0356	1	1	0	1	0	0	0	1.55	64	26.6389	145	75	98.3333	70	75	1.55	69	28.7201	130	75	86	93.3333	55	44.2665	52.6669	54.7777	59.2095	56.5881	98	44.8571	50.4283	122	0.590603	M	51
15	9.6	0	10.5	0.9	4.78356	#N/A	4.78356	#N/A	53.8932	1	1	0	1	0	0	0	1.61	72	27.7767	134	73	93.3333	61	78	1.61	86	33.1777	140	75	80	96.6667	65	51.604	58.2241	53.2308	50.5105	41.9134	126	55.6006	64.9483	89	3.99656	M	46
16	9.05067	0	8.76	-0.290667	5.93425	#N/A	5.93425	#N/A	62.9507	1	1	0	1	0	0	1	1.7	56	19.3772	125	71.6	89.4	53.4	78.8	1.7	60	20.7612	116.2	61.6	73.2	79.8	54.6	83.8	93	87.6	66.8	85.1	94	75.6	72.5	99	-8.2	M	53
17	7.68606	0	9.48134	1.79528	8.04658	#N/A	8.04658	#N/A	47.011	1	1	0	1	0	0	1	1.83	83	24.7843	129	87	101	42	72	1.82	86	25.963	120	90	92	100	30	42.8204	49.659	49.751	56.9423	50.2424	143	54	62.4	126	11.1796	F	51
18	10.775	0	#N/A	#N/A	4.38082	#N/A	4.38082	#N/A	63.5616	1	1	0	1	0	0	1	1.71	67	22.913	141.25	78	99.0833	63.25	55.75	1.72	71	23.9995	#N/A	#N/A	#N/A	#N/A	#N/A	51.1038	57.5537	73.0386	69.0797	80.5225	96	48.3506	53.2131	126	-2.75323	F	55
19	5.8	0	#N/A	#N/A	3.83288	#N/A	3.83288	#N/A	50.874	1	1	0	1	0	0	1	1.7	84	29.0657	124	62	82.6667	62	82	1.7	89	30.7958	#N/A	#N/A	#N/A	#N/A	#N/A	34.1556	38.3344	43.3574	38.5789	31.5399	238	36.8287	43.0787	211	2.67308	M	46
20	9.9	0	9.5	-0.4	5.41918	#N/A	5.41918	#N/A	48.9288	1	1	0	1	0	0	0	1.66	60	21.7738	154	80	104.667	74	90	1.66	61	22.1367	138	74	74	95.3333	64	48.8614	57.9201	49.1185	70.8031	74.9328	106	52.7835	61.1835	132	3.92212	F	47
21	10.5	0	7.6	-2.9	5.83288	#N/A	5.83288	#N/A	48.589	1	1	0	1	0	0	0	1.56	65	26.7094	110	69	82.6667	41	98	1.57	69	27.993	120	70	80	86.6667	50	68.1	71	70.3	86.1	77	70	44.3	44	102	-23.8	M	21
22	8.8	0	9.3	0.5	6.95616	#N/A	6.95616	#N/A	49.6493	1	1	0	1	0	0	0	1.62	70	26.6728	114	63	80	51	68	1.62	72	27.4348	109	63	75	78.3333	46	38.002	47.4923	46.238	62.9344	52.9716	118	42.1239	50.9088	100	4.12185	M	59
23	6.8293	0	6.73886	-0.090432	6.92877	#N/A	6.92877	#N/A	36.4192	1	1	0	1	0	0	1	1.67	52	18.6453	126	89	101.333	37	103	1.68	58	20.5499	137	97	85	110.333	40	61.7821	52.8695	68.1739	96.0989	105.913	77	70.6	72.6	97	8.81794	M	39
24	11.2	0	12.1	0.9	4.04658	#N/A	4.04658	#N/A	46.5616	1	1	0	1	0	0	1	1.82	88	26.5668	145	83	103.667	62	59	#N/A	#N/A	#N/A	144	79	64	100.667	65	55.9512	57.5211	72.5488	53.1046	44.4462	163	#N/A	#N/A	#N/A	#N/A	M	41
25	6.98143	0	7.36436	0.382923	7.43014	#N/A	7.43014	#N/A	65.611	1	1	0	1	0	0	1	1.64	60	22.3081	130	88	102	42	82	1.64	62	23.0518	149	90	83	109.667	59	48.1602	56.6929	88.9455	68.0113	84.4095	94	77.8691	66.422	92	29.7089	M	74
26	8.74986	0	9.49965	0.749788	8.45753	#N/A	8.45753	#N/A	67.5397	1	1	0	1	0	0	0	1.51	46	20.1746	123	64	83.6667	59	66	1.51	50	21.9289	109	61	71	77	48	61.1626	72.9376	55.4515	63.942	80.1423	68	61.7063	69.6911	64	0.543632	F	71
27	11.0261	0	13.009	1.98292	7.56438	#N/A	7.56438	#N/A	58.7753	1	1	0	1	0	0	1	1.83	79	23.5898	139	83	101.667	56	96	1.77	61	19.4708	127	67	94	87	60	48.8224	57.465	60.9978	73.3005	73.4991	102	64.7772	68.7543	123	15.9547	M	49
28	11.2	0	9	-2.2	7.64932	#N/A	7.64932	#N/A	34.9699	1	1	0	1	0	0	1	1.75	83	27.102	144	77	99.3333	67	71	1.82	60	18.1138	139	94	84	109	45	77.4	91.3	78.9	81.7	85.2	87	78.3	101.7	92	0.9	M	28
29	9.675	0	#N/A	#N/A	2.99726	#N/A	2.99726	#N/A	58.9808	1	1	0	1	0	0	0	1.77	70	22.3435	138	77	97.3333	61	71	1.52	75	32.4619	133	82	69	99	51	43.6999	67.0148	63.9891	94.6831	86.8166	70	54.8985	56.9904	79	11.1986	F	60
30	8.05	0	#N/A	#N/A	2.65479	#N/A	2.65479	#N/A	64.0822	1	1	0	1	0	0	1	1.68	82	29.0533	154	77	102.667	77	75	1.77	74	23.6203	#N/A	#N/A	#N/A	#N/A	#N/A	58.7031	63.6649	76.737	56.3841	63.7719	117	60.9856	67.1309	102	2.28249	M	55
31	12.3871	0	12.4503	0.063184	4.91233	#N/A	7.1589	#N/A	50.9151	0	0	1	1	0	1	1	1.65	62	22.7732	137	83	101	54	76	1.76	61	19.6927	142	80	100	100.667	62	52.9498	54.5981	57.7646	47.2203	47.8988	146	59.7469	63.7078	157	6.79701	M	56
32	8.55981	0	8.13675	-0.423066	7.46575	#N/A	7.46575	#N/A	48.5726	1	1	0	1	0	0	1	1.64	70	26.0262	134	76	95.3333	58	70	1.66	67	24.3141	142	79	69	100	63	66.175	71.699	53.1573	49.9707	48.3315	151	69.8002	66.6886	130	3.62518	F	52
33	7.76	0	7.84	0.08	5.11233	#N/A	5.11233	#N/A	22.8164	0	0	1	1	0	1	0	1.61	54	20.8325	143	90	107.667	53	91	1.62	75	28.578	149	75	92	99.6667	74	69.6266	73.4344	67.9022	90.5161	71.7404	80	65.7703	73.9558	70	-3.8563	F	53
34	8.5	0	#N/A	#N/A	2.3726	#N/A	2.3726	#N/A	42.589	1	1	0	1	0	0	1	1.83	88	26.2773	132	83	99.3333	49	72	1.84	90	26.5832	123	68	72	86.3333	55	71.6279	75.3153	93.9438	94.394	83.9933	102	61.8479	67.4351	100	-9.78	M	21
35	8.05	0	#N/A	#N/A	3.16438	#N/A	3.16438	#N/A	49.5123	1	1	0	1	0	0	1	1.72	74	25.0135	180	72	108	108	72	1.72	71	23.9995	#N/A	#N/A	#N/A	#N/A	#N/A	55.5946	57.6558	91.0194	61.0984	57.2781	126	51.5059	56.6101	139	-4.08869	M	45
36	9.04	0	6.025	-3.015	5.47397	#N/A	5.47397	#N/A	50.6795	1	1	0	1	0	0	0	1.48	57	26.0226	130	93	105.333	37	72	1.48	57	26.0226	104	68	76	80	36	35.173	38.8762	40.7563	50.5756	43.4707	118	33.9619	40.4214	166	-1.21108	M	65
37	11.6667	0	#N/A	#N/A	3.91507	#N/A	3.91507	#N/A	58.9014	1	1	0	1	0	0	1	1.83	81	24.187	114	62	79.3333	52	76	1.82	84	25.3593	#N/A	#N/A	#N/A	#N/A	#N/A	44.7606	46.2587	54.3766	41.432	39.4501	191	41.1747	46.2751	169	-3.5859	F	68
38	11.1	0	9.9	-1.2	7.81918	#N/A	7.81918	#N/A	41.3945	1	1	0	1	0	0	1	1.68	62	21.9671	128.2	78	94.7333	50.2	87	1.67	63	22.5896	#N/A	#N/A	#N/A	#N/A	#N/A	79.7987	90.4607	88.8499	118.916	126.75	66	82.8005	86.2913	63	3.00174	M	21
39	7.42177	0	7.15	-0.271768	5.91507	#N/A	5.91507	#N/A	46.7973	1	1	0	1	0	0	1	1.72	84	28.3937	125	84	97.6667	41	80	1.73	88	29.4029	131	95	73	107	36	59.3	66.7	58.2	70.2	61.1	121	56.7	73.4	117	-2.6	F	43
40	11.4609	0	10.1437	-1.31722	6.06575	#N/A	6.06575	#N/A	65.9753	1	1	0	1	0	0	0	1.63	59	22.2063	161.6	83	109.2	78.6	70.75	1.63	60	22.5827	153.6	71.4	76.8	98.8	82.2	64.3	79.8	66.9	89.3	104.3	57	64.6	93.5	56	0.3	M	24
41	11.7098	1	10.9802	-0.729605	5.95068	5.95068	5.95068	5.95068	67.2274	0	1	0	0	1	1	0	1.59	83	32.831	122	57	78.6667	65	60	1.58	92	36.8531	116	47	63	70	69	33.1897	40.9859	38.286	42.6949	36.6799	143	27.6503	36.6367	193	-5.53939	M	60
42	8.2	0	#N/A	#N/A	3.05205	#N/A	3.05205	#N/A	43.9151	1	1	0	1	0	0	1	1.77	98	31.2809	125	71	89	54	104	1.77	105	33.5153	125.6	71.6	105.4	89.6	54	59.8859	64.982	81.426	90.9639	74.9124	100	54.3192	64.0272	109	-5.56675	F	41
43	7.95	0	9.75	1.8	3.61096	#N/A	3.61096	#N/A	32.7973	1	1	0	1	0	0	0	1.55	57	23.7253	105.5	63.75	77.6667	41.75	94.25	1.55	69	28.7201	130	68	90.25	88.6667	62	40.9275	44.9721	67.6093	48.3465	38.3078	147	42.2486	45.2759	161	1.32107	M	50
44	14.6141	0	14.6187	0.004608	6.01918	#N/A	6.01918	#N/A	49.9671	1	1	0	1	0	0	1	1.74	94	31.0477	114	63	80	51	85	1.73	93	31.0735	148	81.6	73	103.733	66.4	60.3	86.3	70.1	109.1	98.6	85	78.6	101.8	76	18.3	M	25
45	9	0	8.6	-0.4	7.18356	#N/A	7.18356	#N/A	46.6247	1	1	0	1	0	0	1	1.67	77	27.6095	162	85	110.667	77	89	1.67	70	25.0995	130	90	88	103.333	40	61.2352	64.6986	67.9291	98.8967	93.6555	82	54.882	58.9934	109	-6.3532	M	52
46	10.5	0	8.9	-1.6	4.23288	#N/A	4.23288	#N/A	67.611	1	1	0	1	0	0	1	1.76	76	24.5351	138	79	98.6667	59	67	1.76	80	25.8264	127	74	64	91.6667	53	39.9022	42.3547	48.4827	41.1971	44.1511	#N/A	28.9437	30.167	161	-10.9584	F	71
47	8.0503	0	7.42408	-0.626218	6.89589	#N/A	6.89589	#N/A	61.8685	1	1	0	1	0	0	0	1.62	58	22.1003	111	74	86.3333	37	75	1.62	58	22.1003	114	58	79	76.6667	56	58.5	70.7	64	55.8	58.2	82	50.2402	59.4565	87	-8.25983	M	54
48	8.07054	0	7.99524	-0.0752912	8.41644	#N/A	8.41644	#N/A	44.0356	1	1	0	1	0	0	1	1.67	68	24.3824	134	96	108.667	38	72	1.66	74	26.8544	114	79	69	90.6667	35	58.586	60.0959	63.7621	62.4251	58.0086	131	52.3853	54.2985	130	-6.20061	F	48
49	9.67656	0	9.01704	-0.65952	6.87397	#N/A	6.87397	#N/A	51.8877	1	1	0	1	0	0	1	1.65	70	25.7117	126	77	93.3333	49	68	1.63	68	25.5937	123.3	80.5	82.17	94.7667	42.8	72.992	49.276	80.6656	95.9835	99.3541	72	70.4	78.6	83	-2.59202	M	50
50	10.3	0	11.3	1	5.21918	#N/A	5.21918	#N/A	49.5699	1	1	0	1	0	0	0	1.58	68	27.2392	131.5	72.25	92	59.25	86.75	1.6	71	27.7344	#N/A	#N/A	#N/A	#N/A	#N/A	56.8122	63.114	62.6994	85.3799	73.8389	86	56.3963	63.9422	109	-0.415871	F	60
51	10.1	0	10.2	0.1	7.08767	#N/A	7.08767	#N/A	62.9205	1	1	0	1	0	0	0	1.8	70	21.6049	133	82	99	51	67	1.57	57	23.1247	117	75	87	89	42	53.0265	60.0818	63.1661	73.2365	79.9422	73	63.6428	68.802	58	10.6163	M	69
52	8.14338	0	6.68826	-1.45512	1.90685	#N/A	6.72603	#N/A	55.3151	0	0	1	1	0	1	1	1.75	92	30.0408	151	91	111	60	73	1.75	97	#N/A	124	78	81	93.3333	46	31.7019	34.754	37.6211	36.9883	30.1877	233	18.4	24.3	320	-13.3019	M	60
53	8.20443	0	10.674	2.46959	8.57808	#N/A	8.57808	#N/A	58.0192	1	1	0	1	0	0	1	1.65	72	26.4463	137.33	70.17	92.5567	67.16	92.83	1.65	75	27.5482	160	108	79	125.333	52	62.0982	85.2864	98.0162	107.347	118.389	74	81.8731	91.864	77	19.7748	M	46
54	11.0058	1	10.4057	-0.600048	3.23562	3.23562	3.23562	3.23562	62.9315	0	1	0	0	1	1	0	1.53	75	32.039	146	71	96	75	66	1.53	72	30.7574	146	71	66	96	75	32.7561	44.6882	36.2811	43.837	37.1755	140	27.6	37.8	148	-5.15608	F	66
55	7.59638	0	6.09429	-1.50209	6.29315	#N/A	6.29315	#N/A	20.9699	1	1	0	1	0	0	1	1.74	56	18.4965	141	75	97	66	73	1.74	57	18.8268	133	67	93	89	66	55.5801	54.4469	71.4079	71.2543	70.0026	124	51.5	55	125	-4.08009	M	43
56	9.0631	0	9.74464	0.681536	8.6411	#N/A	8.6411	#N/A	49.8795	1	1	0	1	0	0	1	1.64	62	23.0518	116	71	86	45	62	1.64	62	23.0518	115	76	81	89	39	64.5456	65.619	80.9324	59.4416	59.9845	113	79.6012	85.1612	81	15.0556	F	37
57	8.375	0	#N/A	#N/A	2.50411	#N/A	2.50411	#N/A	31.263	1	1	0	1	0	0	1	1.75	84	27.4286	138	82	100.667	56	65	1.75	84	27.4286	#N/A	#N/A	#N/A	#N/A	#N/A	61.2862	64.6095	76.9804	64.2071	50.506	146	27.4556	34.7087	235	-33.8305	F	33
58	11.1282	1	9.36914	-1.7591	4.94521	4.94521	4.94521	4.94521	75.2055	0	1	0	0	1	1	1	1.45	56	26.635	122	66	84.6667	56	71	1.45	51	24.2568	135	65	75	88.3333	70	40.8947	48.4491	60.5435	63.5271	86.2602	95	27.4457	40.172	124	-13.449	F	59
59	13.6	0	14.8	1.2	7.18904	#N/A	7.18904	#N/A	63.8356	1	1	0	1	0	0	1	1.67	69	24.7409	135	75	95	60	63	1.67	71	25.4581	169	96	85	120.333	73	48.376	60.2046	60.4755	52.4805	57.0667	117	58.0555	53.6266	118	9.67953	M	65
60	6.83333	0	7.975	1.14167	3.30959	#N/A	3.30959	#N/A	32.7233	1	1	0	1	0	0	1	1.67	67	24.0238	148	85	106	63	94	1.67	65	23.3067	138	81	85.25	100	57	41.0129	51.7087	60.8455	46.5445	38.8909	179	36.1596	42.9443	208	-4.85336	M	23
61	7.22702	0	6.89707	-0.32995	8.63288	#N/A	8.63288	#N/A	44.3699	1	1	0	1	0	0	1	1.75	68	22.2041	122	81	94.6667	41	65	1.75	84	27.4286	130	84	99	99.3333	46	70.6659	73.2084	97.5661	89.1637	90.1183	96	68.4054	76.5772	94	-2.26052	F	63
62	7.3	0	6.3	-1	2.47397	#N/A	4.7863	#N/A	63.9699	0	0	1	1	0	1	1	1.65	69	25.3444	135	70	91.6667	65	60	#N/A	#N/A	#N/A	#N/A	#N/A	#N/A	#N/A	#N/A	41.8	42.8	38	29.5	26.2	#N/A	9.49471	19.0017	#N/A	-32.3053	M	64
63	9.575	0	#N/A	#N/A	4.28493	#N/A	4.28493	#N/A	52.7562	1	1	0	1	0	0	0	1.9	68	18.8366	159	83	108.333	76	68	1.88	67	18.9565	#N/A	#N/A	#N/A	#N/A	#N/A	72.2	73.3	67.2	49.8	51.6	131	71.5539	74.0649	120	-0.646069	M	52
64	9.5	0	10.1	0.6	7.16164	#N/A	7.16164	#N/A	60.4301	1	1	0	1	0	0	0	1.64	65	24.1672	137.3	77.33	97.32	59.97	74.16	1.66	62	22.4996	111.4	69.8	76.75	83.6667	41.6	102.423	74.2292	111.525	64.7979	64.1301	81	69.1138	49.1987	80	-33.309	M	64
65	9.8	0	9	-0.8	4.29041	#N/A	4.29041	#N/A	52.6027	1	1	0	1	0	0	1	1.71	60	20.5191	176	125	142	51	94	#N/A	#N/A	#N/A	151	100	85	117	51	74.6083	78.5678	83.3168	72.3697	80.5796	93	#N/A	#N/A	#N/A	#N/A	M	55
66	11.8672	0	16.9528	5.08553	6.65205	#N/A	6.65205	#N/A	76.8932	1	1	0	1	0	0	0	1.61	55	21.2183	140	79	99.3333	61	100	1.6	57	#N/A	152	75	75	100.667	77	65.4185	66.7421	74.3379	63.1894	84.5489	67	62.1	68.6	68	-3.31846	F	67
67	12.8	0	11.3	-1.5	7.91233	#N/A	7.91233	#N/A	58.1342	1	1	0	1	0	0	1	1.66	74	26.8544	133.4	78.8	97	54.6	88.6	1.67	84	30.1194	130	78.2	92.4	95.4667	51.8	8.3	#N/A	26.8	21.2	17.9	316	31.8191	46.8245	130	23.5191	M	48
68	8.15	0	#N/A	#N/A	1.50411	#N/A	1.50411	#N/A	30.3233	1	1	0	1	0	0	1	1.75	79	25.7959	128	81	96.6667	47	86	1.75	90	29.3878	119	71	90	87	48	62.722	64.8872	72.2663	83.6078	70.6994	110	68.4311	69.6606	130.1	5.70911	F	26
69	8.3	0	8	-0.3	5.08219	#N/A	5.08219	#N/A	28.6192	1	1	0	1	0	0	1	1.69	56	19.6072	122	66	84.6667	56	121	#N/A	#N/A	#N/A	103	64	111	77	39	#N/A	#N/A	#N/A	#N/A	#N/A	#N/A	59.2905	67.4302	80	#N/A	M	30
70	8.84474	0	8.3101	-0.53464	7.80822	#N/A	7.80822	#N/A	51.5397	1	1	0	1	0	0	1	1.72	72	24.3375	104	67	79.3333	37	78	1.73	81	27.0641	132	79	76	96.6667	53	83.6454	88.9822	88.8434	89.0203	91.6968	84	77.8875	77.1865	89	-5.75793	F	37
71	9.125	0	#N/A	#N/A	1.54795	#N/A	1.54795	#N/A	37.2219	1	1	0	1	0	0	1	1.64	62	23.0518	120	75	90	45	85	1.64	65	24.1672	118	66	70	83.3333	52	55.3329	59.3865	64.7667	44.797	35.2926	148	66.1	72.4922	163.3	10.7671	M	44
72	10.0148	0	9.17022	-0.844528	6.72329	#N/A	6.72329	#N/A	58.1205	1	1	0	1	0	0	1	1.72	89	30.0838	131	82	98.3333	49	92	1.73	94	31.4077	125	83	82	97	42	55.8074	56.3361	56.6531	46.4878	40.8337	165	59.4	53.9	140	3.59257	F	53
73	6.175	0	#N/A	#N/A	4.56164	#N/A	4.56164	#N/A	41.5096	1	1	0	1	0	0	0	1.68	60	21.2585	128	79	95.3333	49	88	1.68	61	21.6128	125	70	93	88.3333	55	56.1154	61.4047	92.7086	55.7692	48.3141	124	56.0596	59.6957	141	-0.0558596	F	27
74	11.2	0	10.9	-0.3	3.05205	#N/A	5.24384	#N/A	55.4932	0	0	1	1	0	1	1	1.67	74	26.5338	125	81	95.6667	44	86	1.67	76	27.2509	118.33	70.33	89.17	86.33	48	44.5788	41.116	53.236	53.6272	50.5825	120	21.6137	28.2933	194	-22.9651	M	46
75	7.9	0	#N/A	#N/A	2.4274	#N/A	2.4274	#N/A	28.6849	1	1	0	1	0	0	0	1.68	50	17.7154	140	85	103.333	55	100	1.68	51	18.0697	#N/A	#N/A	#N/A	#N/A	#N/A	80.4831	84.0744	101.925	75.0853	70.6433	98	96.4544	102.479	53	15.9712	M	25
76	12.9	0	13.6	0.7	2.92055	#N/A	2.92055	#N/A	44.9781	1	1	0	1	0	0	1	1.65	60	22.0386	134	89	104	45	56	#N/A	#N/A	#N/A	#N/A	#N/A	#N/A	#N/A	#N/A	91.7695	93.1822	126.417	93.0604	98.8123	81	101.3	101.3	80	9.53049	M	47
77	7.97416	0	10.1014	2.1272	8.08219	#N/A	8.08219	#N/A	31.0603	1	1	0	1	0	0	0	1.52	52	22.5069	147.6	95	112.533	52.6	70.8	1.53	49	20.9321	142	90	74	107.333	52	64.7365	75.5386	98.7335	79.1734	69.9433	86	50.5275	76.391	85	-14.209	M	40
78	8.2	0	#N/A	#N/A	3.2137	#N/A	3.2137	#N/A	57.4247	1	1	0	1	0	0	1	1.72	60	20.2812	130	84	99.3333	46	103	1.72	63	21.2953	126.6	80	108.4	95.5333	46.6	65.1074	62.9896	85.1703	46.3556	50.722	127	52.4231	51.6868	153	-12.6842	F	55
79	13	0	9.7	-3.3	5.51507	#N/A	5.51507	#N/A	52.7452	1	1	0	1	0	0	1	1.7	73	25.2595	137	74	95	63	102	1.64	79	29.3724	132.8	65.8	94.6	88.1333	67	64.4356	72.4933	71.8353	84.0876	85.3127	91	40.8849	45.2457	155	-23.5507	F	50
80	11	0	13.5	2.5	7.83014	#N/A	7.83014	#N/A	49.2384	1	1	0	1	0	0	1	1.65	75	27.5482	116	85	95.3333	31	75	1.65	80	29.3848	166	97	85	120	69	91.6406	69.0775	140.272	78.4332	73.9595	102	89.7262	73.1103	103	-1.91444	M	57
81	10.6	0	8.5	-2.1	5.76438	#N/A	5.76438	#N/A	60.2192	1	1	0	1	0	0	1	1.62	104	39.6281	138	69	92	69	59	#N/A	#N/A	#N/A	137	75	67	95.6667	62	45	55.6	56.5	63.9	56.9	122	44.387	50.0061	109	-0.613002	F	58
82	7.75	0	9.45	1.7	5.28493	#N/A	5.28493	#N/A	45.1973	1	1	0	1	0	0	1	1.88	75	21.22	124.5	65	84.8333	59.5	67	1.88	77	21.7859	127.75	70.5	57.25	89.5833	57.25	60.7825	68.4754	61.9628	76.7702	76.3613	113	48.7793	56.7715	114	-12.0032	F	43
83	8.97453	0	8.23367	-0.740862	8.39726	#N/A	8.39726	#N/A	54.737	1	1	0	1	0	0	0	1.63	89	33.4977	153	97	115.667	56	96	1.64	101	37.5521	139	82	67	101	57	57.4436	66.0434	76.7207	98.6236	81.528	71	48.9798	66.723	89	-8.46378	M	64
84	6.58193	0	7.82363	1.24171	6.61096	#N/A	6.61096	#N/A	39.9699	1	1	0	1	0	0	1	1.75	60	19.5918	115	70	85	45	75	1.75	65	21.2245	102	61	73	74.6667	41	62.4176	68.6924	62.1821	58.8297	58.147	136	53.9	56.5	112	-8.5176	F	35
85	9.34372	0	10.56	1.21628	5.79178	#N/A	5.79178	#N/A	57.2849	1	1	0	1	0	0	1	1.65	70	25.7117	126	80	95.3333	46	84	1.65	70	25.7117	133	77	60	95.6667	56	65.6	74.8	69.6	92.4	100.4	92	67.5	74.6	79	1.9	M	51
86	10.1296	0	8.22298	-1.90665	6.85205	#N/A	6.85205	#N/A	53.5041	1	1	0	1	0	0	0	1.62	60	22.8624	123	78	93	45	84	1.6	55	21.4844	127	68	73	87.6667	59	63.2752	108.956	55.6871	62.1673	59.1445	90	39	43.8	144	-24.2752	F	58
87	7.075	0	#N/A	#N/A	1.18904	#N/A	1.18904	#N/A	38.3123	1	1	0	1	0	0	1	1.76	90	29.0548	128.75	76.5	93.9167	52.25	85.3333	1.77	94	30.0041	#N/A	#N/A	#N/A	#N/A	#N/A	68.0377	74.3815	75.1665	89.2392	73.8892	97	68.6	69.221	90.3	0.562277	M	36
88	12.2	0	11.1	-1.1	5.2274	#N/A	5.2274	#N/A	28.2274	1	1	0	1	0	0	1	1.77	120	38.3032	136	77	96.6667	59	89.4	1.78	123	38.8209	135	66	89	89	69	56.346	58.5372	99.822	93.7184	60.7303	135	60.0609	59.7725	125	3.71491	M	53
89	9.7	0	8.7	-1	5.71781	#N/A	5.71781	#N/A	48.3068	1	1	0	1	0	0	0	1.63	57	21.4536	145	85	105	60	75	#N/A	#N/A	#N/A	130	80	85	96.6667	50	72.4	76.3	76.4	76.5	76.5	75	66.9721	70.1501	90	-5.42791	M	39
90	8.625	0	#N/A	#N/A	2.52877	#N/A	2.52877	#N/A	63.9616	1	1	0	1	0	0	1	1.76	69	22.2753	111	65	80.3333	46	77	1.76	69	22.2753	123	73	76	89.6667	50	38.7395	45.2404	51.0293	27.6214	28.0822	222	45.5314	50.8274	164	6.79188	F	70
91	15.275	0	#N/A	#N/A	2.33151	#N/A	2.33151	#N/A	60.4192	1	1	0	1	0	0	1	1.62	71	27.0538	121.75	63.25	82.75	58.5	73.25	1.61	78	30.0914	#N/A	#N/A	#N/A	#N/A	#N/A	110.062	97.465	147.641	73.9659	78.7618	78	111.579	91.8041	79	1.51682	F	58
92	7.025	0	6.8	-0.225	1.21918	#N/A	1.21918	#N/A	44.6411	1	1	0	1	0	0	1	1.72	67	22.6474	104	51	68.6667	53	87	1.74	69	22.7903	114	73	90	86.6667	41	64.9004	64.3977	90.0328	74.4284	73.2411	112.3	52.4115	54.5049	148	-12.4889	F	45
93	11.6	0	10	-1.6	5.72603	#N/A	5.72603	#N/A	37.5452	1	1	0	1	0	0	1	1.85	73	21.3294	145	69	94.3333	76	72	#N/A	#N/A	#N/A	#N/A	#N/A	#N/A	#N/A	#N/A	48.1	50.9	63.9	58.9	53.7	131	39.3001	47.3302	144	-8.79986	F	62
94	8.75	0	#N/A	#N/A	1.24932	#N/A	1.24932	#N/A	40.8795	1	1	0	1	0	0	0	1.62	68	25.9107	142.5	87	105.5	55.5	65.25	1.61	71	27.3909	#N/A	#N/A	#N/A	#N/A	#N/A	56.3245	60.5224	65.961	67.0096	54.143	92.6	47.9751	52.762	89	-8.34934	F	52
95	8.4	0	#N/A	#N/A	2.25479	#N/A	2.25479	#N/A	62.7726	1	1	0	1	0	0	1	1.71	67	22.913	150	95	113.333	55	76	1.71	69	23.597	129	85	79	99.6667	44	41.5404	49.9701	56.6558	40.1466	42.6403	147	60.9634	63.4949	152	19.423	F	59
96	9.46667	0	#N/A	#N/A	2.99452	#N/A	2.99452	#N/A	52.5342	1	1	0	1	0	0	0	1.55	56	23.3091	140	88	105.333	52	95	1.55	61	25.3902	#N/A	#N/A	#N/A	#N/A	#N/A	94.1655	119.911	128.731	97.9417	100.458	65	77.8025	86.322	83	-16.363	M	51
97	8.31667	0	#N/A	#N/A	5.26575	#N/A	5.26575	#N/A	72.4411	1	1	0	1	0	0	0	1.59	68	26.8977	100	53	68.6667	47	97	1.58	71	28.441	#N/A	#N/A	#N/A	#N/A	#N/A	39.8	50.6	52.1	57.6597	61.3746	97	24.7287	35.287	#N/A	-15.0713	M	62
98	9.10603	0	7.36187	-1.74416	6.08219	#N/A	6.08219	#N/A	52.9671	1	1	0	1	0	0	1	1.74	75	24.7721	150	83	105.333	67	86	1.74	84	27.7447	130	82	86	98	48	62.1	77.2	74.6	59.7	59.6	135	45.7	53.3	176	-16.4	F	51
99	10.3419	0	14.2204	3.87856	7.6274	#N/A	7.6274	#N/A	73.2384	1	1	0	1	0	0	0	1.51	54	23.6832	144	67	92.6667	77	72	1.51	54	23.6832	170	85	81	113.333	85	97.9304	78.5579	77.5082	45.3123	53.1414	84	76.8346	80.0255	65	-21.0958	F	78
100	7.32147	0	7.66645	0.344982	8.03288	#N/A	8.03288	#N/A	57.7151	1	1	0	1	0	0	1	1.79	98	30.5858	123	68	86.3333	55	67	1.78	96	30.2992	142	77	57	98.6667	65	38.3952	56.5579	41.8479	39.3506	32.5578	197	41.0129	45.6535	181	2.61773	M	67
101	7.74349	0	#N/A	#N/A	8.21918	#N/A	8.21918	#N/A	58.9397	1	1	0	1	0	0	0	1.69	60	21.0077	138	61	86.6667	77	69	1.68	62	21.9671	129	71	70	90.3333	58	89.0163	107.562	93.6672	82.0343	88.3681	71	52.5678	54.928	96	-36.4485	M	45
102	9.9	0	9.4	-0.5	5.74521	#N/A	5.74521	#N/A	31.9096	1	1	0	1	0	0	1	1.74	105	34.6809	135	69	91	66	86	1.74	105	34.6809	126	68	75	87.3333	58	63.7026	75.0165	92.8607	125.525	96.525	97	63.7	75	97	-0.00263811	F	29
103	9.70878	0	9.08862	-0.62016	6.39726	#N/A	6.39726	#N/A	59.5808	1	1	0	1	0	0	1	1.69	77	26.9598	130	72	91.3333	58	80	1.68	79	27.9904	121	73	64	89	48	48.575	53.5021	65.2816	66.2861	67.2663	108	47.4	51.7	144	-1.17499	F	55
104	6.50625	0	6.89989	0.39364	7.72603	#N/A	7.72603	#N/A	35.8986	1	1	0	1	0	0	0	1.48	71	32.4142	134	84	100.667	50	98	1.47	80	37.0216	120	77	89	91.3333	43	74.0725	66.7165	84.0653	103.296	80.0426	67	41.9473	52.1419	132	-32.1253	F	57
105	7.41228	0	7.57964	0.167358	7.49041	#N/A	7.49041	#N/A	53.2384	1	1	0	1	0	0	1	1.68	68	24.093	118	51	73.3333	67	71	1.68	72	25.5102	128	49	69	75.3333	79	47.9714	58.5259	49.3553	67.1148	68.4362	105	51.8646	60.4687	105	3.8932	F	43
106	10.8468	0	10.3828	-0.464	6.75616	#N/A	7.64658	#N/A	71.789	0	0	1	1	0	1	1	1.72	58	19.6052	125	63	83.6667	62	119	1.72	60	20.2812	119	67	86	84.3333	52	27.8477	38.6026	24.5154	23.7374	28.4843	230	27.5743	35.1018	176	-0.273397	F	79
107	9.59576	0	8.55272	-1.04304	4.70959	4.70959	4.70959	4.70959	55.7041	0	1	0	0	1	1	1	1.6	60	23.4375	152	77	102	75	61	1.6	62	24.2187	125	71	59	89	54	62.6	75.7	85.8	65.5	71.3	105	69.7	68.7	111	7.1	M	51
108	17.5	0	14.4	-3.1	7.06849	#N/A	7.06849	#N/A	65.4466	1	1	0	1	0	0	1	1.63	79	29.7339	142	75	97.3333	67	56	1.64	68	25.2826	136	82	82	100	54	52.7523	55.0284	66.7626	69.7489	73.7224	112	58.4742	64.1364	93	5.72187	M	62
109	8.9	0	#N/A	#N/A	2.29315	#N/A	2.29315	#N/A	72.2959	1	1	0	1	0	0	1	1.7	75	25.9516	118.25	45	69.4167	73.25	74.5	1.68	68	24.093	#N/A	#N/A	#N/A	#N/A	#N/A	30.2494	30.2494	#N/A	36.9902	40.9809	153	44.3159	48.4778	111	14.0665	F	68
110	10.9	0	9.8	-1.1	5.63014	#N/A	5.63014	#N/A	56.4411	1	1	0	1	0	0	1	1.86	75	21.6788	126	66	86	60	80	1.86	75	21.6788	134	71	78	92	63	53.4666	54.5763	46.7	43.0866	42.4422	164	60.6784	61.1494	127	7.21178	F	60
111	8.025	0	#N/A	#N/A	3.03562	#N/A	3.03562	#N/A	37.6384	1	1	0	1	0	0	1	1.78	84	26.5118	162.5	104.75	124	57.75	62.25	1.79	87	27.1527	#N/A	#N/A	#N/A	#N/A	#N/A	73.3801	86.3167	101.434	72.7119	60.8221	130	75.8565	92.6271	101	2.47643	M	41
112	7.14186	0	6.9969	-0.144958	8.53973	#N/A	8.53973	#N/A	52.5041	1	1	0	1	0	0	0	1.66	65	23.5883	134	81	98.6667	53	99	1.57	67	27.1816	137	73	66	94.3333	64	75.2538	79.4205	89.5978	89.0594	85.3572	72	68.5981	74.2055	72	-6.65574	F	60
113	9.4	0	#N/A	#N/A	1.55342	#N/A	1.55342	#N/A	61.5781	1	1	0	1	0	0	0	1.72	87	29.4078	110	59	76	51	68	1.72	88	29.7458	#N/A	#N/A	#N/A	#N/A	#N/A	35.6064	43.8039	48.1119	47.151	39.1515	115	37.8927	43.7471	135.6	2.28631	F	62
114	9.9	0	9.5	-0.4	6.16712	#N/A	6.16712	#N/A	53.2356	1	1	0	1	0	0	1	1.61	52	20.061	114	74	87.3333	40	79	1.61	50	19.2894	#N/A	#N/A	#N/A	#N/A	#N/A	72.6	81.9	93.5	113.9	143.5	65	81.6	83	61	9	F	52
115	6.94	0	6.4	-0.54	3.98082	#N/A	3.98082	#N/A	50.1452	1	1	0	1	0	0	0	1.63	58	21.83	125	81	95.6667	44	110	1.65	61	22.4059	114	73	90	86.6667	41	48.6567	53.0483	65.4241	65.4641	62.2778	#N/A	41.661	45	98	-6.99571	F	57
116	8.45	0	#N/A	#N/A	3.36986	#N/A	3.36986	#N/A	36.2493	1	1	0	1	0	0	1	1.78	76	23.9869	126	68	87.3333	58	75	1.78	75	23.6713	#N/A	#N/A	#N/A	#N/A	#N/A	43.4164	45.3307	57.2046	49.4377	40.9441	179	47.2949	48.0779	159	3.87853	F	47
117	9.28512	0	8.81749	-0.467632	8.80822	#N/A	8.80822	#N/A	56.4822	1	1	0	1	0	0	1	1.68	81	28.699	164	95	118	69	87	1.68	81	28.699	131.2	67	63.8	88.4	64.2	63.7787	74.3386	73.8433	75.6026	73.2686	97	58.9136	67.4481	94	-4.86512	F	60
118	20.0097	0	#N/A	#N/A	5.29863	5.29863	5.29863	5.29863	67.8137	0	1	0	0	1	1	1	1.85	84	24.5435	101	53	69	48	78	#N/A	#N/A	#N/A	107	55	78	72.3333	52	62.1557	60.8032	97.1473	65.9313	74.069	105	12.8	45	100	-49.3557	M	61
119	6.51146	0	7.4146	0.903141	8.73699	#N/A	8.73699	#N/A	58.6356	1	1	0	1	0	0	1	1.73	78	26.0617	121	79	93	42	90	1.73	79	26.3958	123	79	100	93.6667	44	47.094	53.2804	64.1015	63.1714	63.5331	108	46.7641	58.2372	98	-0.329835	M	72
120	10.525	0	#N/A	#N/A	2.93699	#N/A	2.93699	#N/A	47.2986	1	1	0	1	0	0	1	1.66	68	24.677	92	49	63.3333	43	76	1.66	71	25.7657	85	44	76	57.6667	41	80.6344	80.6344	69.2719	64.7321	61.8288	118	89.4517	77.8569	122	8.81725	M	50
121	8.075	0	#N/A	#N/A	2.23562	#N/A	2.23562	#N/A	43.0767	1	1	0	1	0	0	0	1.52	49	21.2084	115	69	84.3333	46	70	1.52	54	23.3726	103	51.5	59.75	68.6667	51.5	85.5645	87.9976	136.068	101.587	103.432	59	93.8534	70.3375	74	8.28897	M	32
122	6.30954	0	6.44831	0.138773	6.29315	#N/A	6.29315	#N/A	32.8493	1	1	0	1	0	0	0	1.63	56	21.0772	134	89	104	45	80	1.63	58	21.83	130	75	78	93.3333	55	59.7676	60.9	68.9009	64.018	55.0458	100	62.5	74.8	112	2.73243	F	37
123	11	0	9.5	-1.5	7.13973	#N/A	7.13973	#N/A	62.6493	1	1	0	1	0	0	1	1.74	89	29.3962	145	68	93.6667	77	71	1.73	93	31.0735	#N/A	#N/A	#N/A	#N/A	#N/A	61.6	72	58.2	79	79.7	93	45.4	52.9	116	-16.2	M	67
124	7.45041	0	7.58796	0.137552	8.6411	#N/A	8.6411	#N/A	60.5836	1	1	0	1	0	0	0	1.66	56	20.3223	116	65	82	51	54	1.66	58	21.048	104.8	58.8	68	74.1333	46	36.1358	42.608	42.8084	34.7316	34.3164	139	37.4229	45.6758	107	1.28715	F	74
125	6.45	0	#N/A	#N/A	3.36712	#N/A	3.36712	#N/A	46.063	1	1	0	1	0	0	0	1.54	61	25.721	159	101.5	120.667	57.5	76.75	1.59	65	25.711	129	63	69	85	66	52.4388	55.377	82.0782	59.7094	50.884	108	44.3594	49.7472	116	-8.0794	M	43
126	14.1178	0	#N/A	#N/A	6.3726	#N/A	6.3726	#N/A	67.8712	1	1	0	1	0	0	0	1.44	57	27.4884	151	75	100.333	76	71	1.44	60	28.9352	135	78.5	73.25	97.3333	56.5	42.5305	49.5848	63.4238	49.6731	51.7534	97	#N/A	#N/A	75	#N/A	M	21
127	9.64	0	#N/A	#N/A	4.23014	#N/A	4.23014	#N/A	49.8904	1	1	0	1	0	0	1	1.77	86	27.4506	114	54	74	60	65	1.76	91	29.3776	136	76	68	96	60	59.7404	70.3812	62.4165	79.6689	72.8163	#N/A	54.4416	52.495	108	-5.29878	F	52
128	10.8	0	9.6	-1.2	5.24658	#N/A	5.24658	#N/A	43.9616	1	1	0	1	0	0	1	1.84	92	27.1739	152	84	106.667	68	78	1.75	97	31.6735	#N/A	#N/A	#N/A	#N/A	#N/A	55.0671	55.3484	60.8929	102.797	90.8519	96	51.9047	57.6284	96	-3.16243	M	42
129	7.36479	0	7.50217	0.137376	6.53151	#N/A	6.53151	#N/A	23.6959	1	1	0	1	0	0	0	1.69	61	21.3578	102	66	78	36	95	1.68	61	21.6128	151	84	91	106.333	67	46.9556	50.6242	56.1932	66.8361	54.5976	115	42.1699	55.0828	102	-4.7857	M	56
130	10.125	0	#N/A	#N/A	2.98356	#N/A	2.98356	#N/A	61.6712	1	1	0	1	0	0	0	1.55	51	21.2279	135	79	97.6667	56	76	1.55	53	22.0604	144	74	67	97.3333	70	42.6427	50.0867	59.1176	46.7759	49.712	#N/A	47.1518	50.4217	94	4.50917	M	62
131	19.85	0	#N/A	#N/A	2.55342	#N/A	2.55342	#N/A	71.1699	1	1	0	1	0	0	1	1.77	81	25.8546	162.75	93.75	116.75	69	73	1.76	80	25.8264	#N/A	#N/A	#N/A	#N/A	#N/A	25.3844	30.6223	32.8371	28.9886	29.8273	221	17.5066	18.8838	327	-7.87781	F	85
132	8.49528	0	#N/A	#N/A	6.51507	#N/A	6.51507	#N/A	51.8685	1	1	0	1	0	0	0	1.46	58	27.2096	117	70	85.6667	47	83	1.47	64	29.6173	130	82	79	98	48	41.3087	49.109	51.4999	54.7802	48.3641	132	32.1	40.9	114	-9.20865	F	44
133	9	0	10.6	1.6	4.96712	#N/A	4.96712	#N/A	34.7945	1	1	0	1	0	0	1	1.66	71	25.7657	148	93	111.333	55	123	#N/A	#N/A	#N/A	#N/A	#N/A	#N/A	#N/A	#N/A	75.4	73.9	96.7	91.3	82.7	#N/A	58.6607	66.2399	99	-16.7393	F	49
134	7.975	0	#N/A	#N/A	4.70411	#N/A	4.70411	#N/A	54.337	1	1	0	1	0	0	0	1.59	83	32.831	137	67	90.3333	70	57	1.76	67	21.6296	141	58.6	71.6	86.0667	82.4	51.7953	48.7079	88.676	39.7129	39.6752	165	37.3878	29.8039	#N/A	-14.4076	F	73
135	10.25	0	#N/A	#N/A	4.55068	#N/A	4.55068	#N/A	68.3507	1	1	0	1	0	0	1	1.77	60	19.1516	137.5	65.75	89.6667	71.75	76.75	1.66	75	27.2173	#N/A	#N/A	#N/A	#N/A	#N/A	62.1352	74.7469	69.6367	72.0014	85.4481	78	54.152	70.522	106	-7.98318	M	61
136	7.11449	0	7.466	0.351514	8.48767	#N/A	8.48767	#N/A	28.4685	1	1	0	1	0	0	0	1.78	84	26.5118	126.2	77	93.4	49.2	70.4	1.78	88	27.7743	125	79	75	94.3333	46	58.8218	66.3016	93.0035	79.2631	69.7471	74	63.2	74.7	76	4.37819	F	22
137	9.70861	0	14.6202	4.91161	6.11507	#N/A	6.11507	#N/A	71.0959	1	1	0	1	0	0	1	1.68	81	28.699	108	52	70.6667	56	60	1.84	79	23.3341	95	57	74	69.6667	38	43.6373	50.5026	71.4997	49.5026	57.2167	119	44.4	42.5	141	0.762672	F	67
138	7.21536	0	7.40264	0.187271	6.91507	#N/A	6.91507	#N/A	33.1096	1	1	0	1	0	0	1	1.71	79	27.0169	130	86	100.667	44	76	1.81	70	21.3669	121	68	89	85.6667	53	50.7931	57.4629	52.5619	67.0275	60.4251	138	60.1551	65.6589	121	9.36195	F	53
139	8.2	0	#N/A	#N/A	2.61918	#N/A	2.61918	#N/A	42.4932	1	1	0	1	0	0	1	1.56	64	26.2985	129	78	95	51	83	1.89	104	29.1145	#N/A	#N/A	#N/A	#N/A	#N/A	52.4318	52.9227	74.9575	57.4833	48.8907	157	51.816	52.1758	139	-0.615774	F	71
140	9.4	0	8.625	-0.775	2.17534	#N/A	2.17534	#N/A	49.7507	1	1	0	1	0	0	1	1.76	89	28.7319	127	78	94.3333	49	73	1.86	117	33.8189	144.5	87.5	58.5	106.5	57	51.3346	54.5726	75.6426	44.4627	37.7516	178	49.4899	61.4251	176	-1.84471	M	51
141	10.1	0	10.4	0.3	5.63562	#N/A	5.63562	#N/A	36.6904	1	1	0	1	0	0	0	1.77	74	23.6203	128	81	96.6667	47	79	1.61	78	30.0914	121	74	65	89.6667	47	77.6	89.3	72.3	105.1	83.5	76	75.7911	83.1967	87	-1.80894	M	41
142	12.3056	1	15.1385	2.83292	6.8411	6.8411	6.8411	6.8411	68.8849	0	1	0	0	1	1	1	1.59	63	24.9199	151	71	97.6667	80	79	1.75	96	31.3469	135	67	66	89.6667	68	38.0447	44.0264	64.6429	44.4272	46.36	151	44.4791	48.8102	150	6.43438	F	71
143	11.8898	0	#N/A	#N/A	7.67123	#N/A	7.67123	#N/A	73.2712	1	1	0	1	0	0	1	1.6	65	25.3906	136	87	103.333	49	88	1.6	69	26.9531	132	59	88	83.3333	73	87.2529	80.3314	114.334	81.3042	109.977	77	66.2521	66.9008	108	-21.0008	F	80
144	10.24	0	#N/A	#N/A	2.36164	#N/A	2.36164	#N/A	81.8822	1	1	0	1	0	0	1	1.57	55	22.3133	135	66	89	69	68	1.73	83	27.7323	#N/A	#N/A	#N/A	#N/A	#N/A	29.3241	31.2214	42.7843	23.8537	28.1953	202	19.1773	29.9379	232	-10.1468	F	83
145	8.75301	0	7.52468	-1.22833	8.16164	#N/A	8.16164	#N/A	54.263	1	1	0	1	0	0	0	1.59	93	36.7865	131	71	91	60	89	1.56	62	25.4767	139	69	72	92.3333	70	55.4515	59.4585	76.162	64.0542	63.7525	100	59.0659	66.5868	87	3.61436	M	53
146	9.5233	0	8.52818	-0.995117	7.2	#N/A	7.2	#N/A	54.1808	1	1	0	1	0	0	1	1.52	74	32.0291	145	72	96.3333	73	69	1.62	60	22.8624	119	82	97	94.3333	37	62.1695	64.0592	62.5963	61.8435	70.5298	95	54.9335	58.7194	107	-7.23597	M	65
147	7.7	0	#N/A	#N/A	2.13973	#N/A	2.13973	#N/A	32.4548	1	1	0	1	0	0	1	1.65	60	22.0386	125	77	93	48	82	1.9	99	27.4238	#N/A	#N/A	#N/A	#N/A	#N/A	97.2202	79.5166	120.553	108.202	97.3053	90	58.6354	65.3649	112	-38.5848	M	37
148	9.45	0	#N/A	#N/A	2.46849	#N/A	2.46849	#N/A	59.3205	1	1	0	1	0	0	0	1.47	69	31.9311	161	60	93.6667	101	80	1.58	82	32.8473	#N/A	#N/A	#N/A	#N/A	#N/A	37.6867	41.073	46.7813	51.391	42.5444	126	36.2043	40.9165	119	-1.48236	F	58
149	18.8306	1	19.8472	1.01659	4.81918	4.81918	4.81918	4.81918	72.5041	0	1	0	0	1	1	0	1.56	73	29.9967	137	84	101.667	53	84	1.47	71	32.8567	149	50	77	83	99	53.9796	58.779	63.3177	56.5681	57.9898	92	41.7319	50.5382	95	-12.2476	F	81
150	9.9444	0	11.1042	1.15976	4.41644	4.41644	4.41644	4.41644	51.063	0	1	0	0	1	1	0	1.68	64	22.6757	144.6	83.8	104.067	60.8	99.6	1.64	64	23.7954	125	74	75	91	51	60.2222	62.972	73.9568	57.2092	52.9481	97	68.1	72.1	98	7.87785	M	56
151	7.16	0	#N/A	#N/A	4.67397	#N/A	4.67397	#N/A	53.2603	1	1	0	1	0	0	1	1.84	75	22.1526	109	70	83	39	70	1.77	94	30.0041	#N/A	#N/A	#N/A	#N/A	#N/A	84.7199	95.5679	136.753	133.913	135.804	70	106.583	75.8094	61	21.8626	M	47
152	8.9	0	#N/A	#N/A	3.29041	#N/A	3.29041	#N/A	31.4904	1	1	0	1	0	0	1	1.91	156	42.762	164	74.2	104.133	89.8	76	1.88	74	20.9371	#N/A	#N/A	#N/A	#N/A	#N/A	41.408	47.8858	63.2271	42.9035	32.6372	171	44.4752	51.6528	142	3.06719	F	62
153	5.875	0	#N/A	#N/A	3.3863	#N/A	3.3863	#N/A	19.3534	1	1	0	1	0	0	0	1.68	64	22.6757	143	79	100.333	64	92	1.69	66	23.1084	#N/A	#N/A	#N/A	#N/A	#N/A	61.7629	61.0719	104.796	81.9633	67.4587	102	49.2463	57.5463	114	-12.5166	M	54
154	10.0152	0	14.2821	4.26698	6.6411	#N/A	6.6411	#N/A	75.7945	1	1	0	1	0	0	0	1.74	73	24.1115	158	101	120	57	58	1.57	60	24.3418	146	77	60	100	69	52.1982	54.0201	73.2953	50.0001	61.2593	82	46.8	54.7	90	-5.39817	M	70
155	7.9078	0	6.02902	-1.87878	6.14521	#N/A	6.14521	#N/A	79.3781	1	1	0	1	0	0	1	1.74	72	23.7812	157	85	109	72	82	1.66	59	21.4109	130	82	86	98	48	49.0186	64.6242	49.5346	49.1335	71.7652	95	52.3	58.5	108	3.28136	F	82
156	6.75325	0	#N/A	#N/A	1.97534	#N/A	8.84932	#N/A	26.5534	1	1	0	1	0	0	0	1.62	66	25.1486	162	83	109.333	79	95	#N/A	#N/A	#N/A	#N/A	#N/A	#N/A	#N/A	#N/A	51.4111	54.2811	57.6497	57.3358	47.6654	128	#N/A	#N/A	#N/A	#N/A	M	22
157	13.6045	0	#N/A	#N/A	6.61096	#N/A	6.61096	#N/A	70.274	1	1	0	1	0	0	0	1.58	69	27.6398	127.17	77.83	94.2767	49.34	66.5	1.58	67	26.8386	108	64	61	78.6667	44	58.1322	54.607	61.4272	49.6869	50.5058	115	77.3	54.6	106	19.1678	M	56
158	10	0	10.9	0.9	5.75068	#N/A	5.75068	#N/A	47.2411	1	1	0	1	0	0	1	1.77	74	23.6203	140	92	108	48	86	1.77	74	23.6203	128	78	87	94.6667	50	30.3	35.34	30.8	41	37	177	25.6	28.2	177	-4.7	M	52
159	12.35	0	#N/A	#N/A	4.60274	#N/A	4.60274	#N/A	59.1562	1	1	0	1	0	0	1	1.68	73	25.8645	143	77	99	66	77	1.68	78	27.6361	141	77	83	98.3333	64	48.5024	58.2141	48.6958	38.906	37.226	#N/A	45.6032	52.1988	166	-2.89921	M	71
160	5	0	7.5	2.5	5.10685	#N/A	5.10685	#N/A	61.0986	1	1	0	1	0	0	0	1.59	48	18.9866	99.6667	50	66.5556	49.6667	76.3333	1.59	51	20.1733	#N/A	#N/A	#N/A	#N/A	#N/A	75.4952	74.8832	79.6768	53.6141	61.418	98	64.2396	80.118	91	-11.2556	F	81
161	8	0	#N/A	#N/A	5.04384	#N/A	5.04384	#N/A	41.6603	1	1	0	1	0	0	1	1.6	81	31.6406	151	87	108.333	64	81	1.6	77	30.0781	145.17	82.5	73.17	103.39	62.67	62.8693	63.9057	82.8995	56.0152	60.9927	102	50.5248	47.4688	115	-12.3445	M	75
162	11.341	1	#N/A	#N/A	2.22192	2.22192	2.22192	2.22192	67.1452	0	1	0	0	1	1	0	1.59	75	29.6665	124	53	76.6667	71	55	1.59	67	26.5021	126	53	59	77.3333	73	29.9744	34.4479	35.0336	27.701	23.6464	199	17.4637	31.4635	148	-12.5106	M	70
163	7.35588	0	8.09192	0.73604	8.27671	#N/A	8.27671	#N/A	25.4274	1	1	0	1	0	0	0	1.53	60	25.6312	121	68	85.6667	53	121	1.52	72	31.1634	123	75	82	91	48	59.7853	65.5652	52.806	85.7551	69.6029	89	66.2687	70.263	76	6.48342	F	44
164	8.80072	0	10.519	1.71824	8.00548	#N/A	8.00548	#N/A	68.2795	1	1	0	1	0	0	1	1.73	80	26.7299	139.8	58.8	85.8	81	77.6	1.74	81	26.7539	136	82	70	100	54	59.394	57.2941	72.5193	50.0371	53.6478	130	53.3673	61.0921	120	-6.02665	M	78
165	9	0	9	0	4.63014	#N/A	4.63014	#N/A	64.2849	1	1	0	1	0	0	0	1.55	51	21.2279	146	78	100.667	68	85	#N/A	#N/A	#N/A	#N/A	#N/A	#N/A	#N/A	#N/A	30.373	35.9197	38.0591	29.0153	26.9918	177	30.4	35.9	177	0.0270013	F	72
166	7.73256	0	8.575	0.84244	5.89315	#N/A	5.89315	#N/A	36.2658	1	1	0	1	0	0	1	1.72	84	28.3937	132	91	104.667	41	66	1.74	92	30.3871	133.5	73	81.25	93.1667	60.5	62.8	94.3	65.4	82.1	68.1	99	45.6	66.2	124	-17.2	F	38
167	11.3	0	10.4	-0.9	7.14795	#N/A	7.14795	#N/A	67.9041	1	1	0	1	0	0	1	1.62	55	20.9572	128	81	96.6667	47	79	1.63	50	18.8189	141	85	75	103.667	56	51.5709	56.8676	76.8799	48.0781	60.7794	115	62.3698	66.9395	102	10.7989	M	76
168	13.3	0	13	-0.3	5.20822	#N/A	5.20822	#N/A	43.0849	1	1	0	1	0	0	1	1.75	80	26.1224	126	88	100.667	38	61	#N/A	#N/A	#N/A	#N/A	#N/A	#N/A	#N/A	#N/A	66.0047	70.8925	78.6199	77.5849	68.5788	128	#N/A	#N/A	#N/A	#N/A	M	33
169	8.59472	0	8.07295	-0.521768	6.80274	#N/A	6.80274	#N/A	52.0849	1	1	0	1	0	0	1	1.65	53	19.4674	145	84	104.333	61	92	1.65	59	21.6713	137	83	91	101	54	43.4962	49.6289	47.319	38.1577	40.3023	175	54.5541	61.7855	110	11.0579	M	47
170	8.28586	0	7.94929	-0.33657	3.38082	#N/A	6.45479	#N/A	37.6274	0	0	1	1	0	1	1	1.84	81	23.9249	137	74	95	63	54	1.84	81	23.9249	157	79	50	105	78	44.4	52	42.1	43.3	35.7	213	53.8179	61.8514	131	9.41795	M	54
171	9.86228	0	11.5171	1.65486	8.50411	#N/A	8.50411	#N/A	67.5479	1	1	0	1	0	0	1	1.68	85	30.1162	118	81	93.3333	37	77	1.68	85	30.1162	156	73	65	100.667	83	54.6	47.8	64.9	51.4	52.3	127	44.1	46.9	140	-10.5	M	75
172	8.95	0	#N/A	#N/A	3.25205	#N/A	3.25205	#N/A	52.5014	1	1	0	1	0	0	0	1.68	55	19.487	108	52	70.6667	56	60	1.68	55	19.487	#N/A	#N/A	#N/A	#N/A	#N/A	64.4181	70.2094	108.436	65.2079	66.4826	80	59.5069	70.0862	94	-4.91121	M	55
173	7.325	0	6.65	-0.675	3.88493	#N/A	3.88493	#N/A	50.5945	1	1	0	1	0	0	0	1.63	45	16.937	106.67	53	70.89	53.67	79.33	1.64	44	16.3593	137	88	71.4	104.333	49	70.1011	74.6536	80.3208	81.2086	92.8572	60	71.5705	69.362	74	1.46938	F	53
174	9.6	0	10.6	1	4.88493	#N/A	4.88493	#N/A	53.7918	1	1	0	1	0	0	0	1.82	83	25.0574	130	88	102	42	61	1.81	88	26.8612	129	73	66	91.6667	56	44.4112	48.7005	52.4466	47.3962	43.0047	#N/A	48.6811	56.1945	144	4.26987	M	66
175	11.4	0	12.4	1	6.68493	#N/A	6.68493	#N/A	57.5425	1	1	0	1	0	0	0	#N/A	#N/A	#N/A	156	85	108.667	71	79	1.65	72	26.4463	136	73	83	94	63	64.8	74.4	84.5	82.6	89.8	82	56.7	63.7	118	-8.1	M	63
176	9.1	0	#N/A	#N/A	4.13151	#N/A	4.13151	#N/A	49.4055	1	1	0	1	0	0	1	1.67	79	28.3266	117.6	62.4	80.8	55.2	81.8	1.66	80	29.0318	101	47.6	73	65.4	53.4	62.6578	69.1785	70.4356	85.6289	79.9861	#N/A	71.6515	78.8639	96	8.9937	M	39
177	8.3	0	6.4	-1.9	5.66849	#N/A	5.66849	#N/A	48.1233	1	1	0	1	0	0	1	1.7	67	23.1834	118	62	80.6667	56	91	#N/A	#N/A	#N/A	#N/A	#N/A	#N/A	#N/A	#N/A	47.2	64.3	49.2	67.3	65.8	121	60.6	64.5	109	13.4	F	53
178	7.975	0	#N/A	#N/A	3.69315	#N/A	3.69315	#N/A	33.9096	1	1	0	1	0	0	1	1.83	86	25.6801	162.5	89	113.5	73.5	80	1.84	87	25.6971	#N/A	#N/A	#N/A	#N/A	#N/A	67.2925	66.9094	99.6063	75.8623	62.7205	128	67.2053	69.8806	#N/A	-0.087143	F	56
179	13.1333	0	#N/A	#N/A	3.22466	#N/A	3.22466	#N/A	81.5068	1	1	0	1	0	0	0	1.56	52	21.3675	138.4	78.6	98.5333	59.8	59.2	1.57	54	21.9076	152.6	82.4	65.4	105.8	70.2	47.0583	53.8234	67.8287	39.7315	54.3007	97	35.3154	38.0817	107	-11.7428	F	84
180	11.5	0	8.6	-2.9	5.25479	#N/A	5.25479	#N/A	54.7808	1	1	0	1	0	0	0	1.72	85	28.7317	131	70	90.3333	61	80	1.72	80	27.0416	143	79	92	100.333	64	54.7215	57.3593	75.551	51.1887	44.478	157	59.7367	48.2794	157	5.01513	F	59
181	9.4	0	8.2	-1.2	3.59726	#N/A	5.68493	#N/A	43.411	0	0	1	1	0	1	0	1.64	62	23.0518	129	75	93	54	80	1.64	62	23.0518	114	67	93	82.6667	47	47.7	47.7	49.4	57.8	50.1	#N/A	28.6575	40.9252	143	-19.0425	F	59
182	9.4	0	9.2	-0.2	7.09315	#N/A	7.09315	#N/A	51.0959	1	1	0	1	0	0	0	1.71	53	18.1252	146	69	94.6667	77	92	1.71	53	18.1252	126	57	95	80	69	37.156	46.4539	52.4916	42.1306	40.897	130	37.156	46.4539	141	0	M	43
183	7.8	0	#N/A	#N/A	3.31233	#N/A	3.96164	#N/A	50.411	0	0	1	1	0	1	1	1.73	69	23.0546	135	75	95	60	90	1.74	74	24.4418	#N/A	#N/A	#N/A	#N/A	#N/A	44.1878	48.9087	64.0748	57.8838	56.7621	142	49.7514	51.5874	137	5.56353	F	47
184	12.4	0	10	-2.4	6.11507	#N/A	6.11507	#N/A	24.8575	1	1	0	1	0	0	1	1.7	69	23.8754	153	90	111	63	91	1.7	69	23.8754	140	77	86	98	63	100.5	100.4	134	109	103	98	103.7	98.1	98	3.2	M	28
185	9.2	0	#N/A	#N/A	3.07123	#N/A	3.07123	#N/A	67.0027	1	1	0	1	0	0	0	1.78	63	19.8839	129	80	96.3333	49	79	1.77	61	19.4708	#N/A	#N/A	#N/A	#N/A	#N/A	42.306	49.2151	58.233	34.8648	36.2313	135	44.8042	56.9908	112	2.49828	F	72
186	11.1	0	13	1.9	5.83836	#N/A	5.83836	#N/A	55.589	1	1	0	1	0	0	1	1.61	67	25.8478	125	80	95	45	80	1.61	72	27.7767	118	85	94	96	33	81.7	78.7	82.5	103.2	113.3	75	99.3	90.3	72	17.6	F	53
187	7.55	0	#N/A	#N/A	2.68767	#N/A	2.68767	#N/A	60.7507	1	1	0	1	0	0	1	1.62	68	25.9107	133.4	58.4	83.4	75	67.2	1.68	70	24.8016	114	50	54	71.3333	64	54.8335	62.9824	70.6176	55.3172	57.9327	118	49.3976	81.5883	130	-5.43591	M	60
188	11.4092	0	13.1191	1.70988	6.56164	#N/A	6.56164	#N/A	81.5562	1	1	0	1	0	0	1	1.6	65	25.3906	100	59	72.6667	41	76	1.6	67	#N/A	125	61	88	82.3333	64	72.1409	68.1335	88.1118	65.1601	95.7379	88	65.1	67	89	-7.04095	F	73
189	10.3808	0	9.72702	-0.653776	8.4274	#N/A	8.4274	#N/A	49.0877	1	1	0	1	0	0	0	1.51	47	20.6131	160	68	98.6667	92	70	1.5	52	23.1111	150.6	67.2	85.2	95	83.4	39.3532	49.7757	50.9837	53.4802	52.7929	107	42.8025	47.1653	104	3.44936	F	52
190	7.2426	0	#N/A	#N/A	7.79726	#N/A	7.79726	#N/A	43.9288	1	1	0	1	0	0	0	1.55	82	34.1311	124	72	89.3333	52	62	1.55	79	32.8824	115	79	72	91	36	39.5595	46.5085	39.7776	52.0573	36.1694	148	25.8204	34.9624	180	-13.7391	M	50
191	9.25334	0	11.8265	2.5732	6.56986	#N/A	6.56986	#N/A	49.5425	1	1	0	1	0	0	1	1.76	74	23.8895	137	77	97	60	95	1.75	75	24.4898	187	103	80	131	84	57.5085	60.7312	66.5825	46.0075	46.2117	149	68.9	69.1	136	11.3915	F	69
192	7.25	0	#N/A	#N/A	2.50685	#N/A	2.50685	#N/A	34.8329	1	1	0	1	0	0	0	1.68	94	33.305	129	66.5	87.3333	62.5	86.5	1.68	107	37.911	#N/A	#N/A	#N/A	#N/A	#N/A	65.4446	73.2629	85.0402	92.4449	64.0881	91	62.5766	79.3153	71	-2.86797	F	17
193	6.24326	0	5.92947	-0.313794	6.32603	#N/A	8.16164	#N/A	39.2438	0	0	1	1	0	1	0	1.64	69	25.6544	119	72	87.6667	47	92	1.64	74	27.5134	115	60	90	78.3333	55	56.6249	58.843	58.0657	66.3246	52.8383	112	49.9202	54.5552	141	-6.70467	F	61
194	6.97197	0	8.14854	1.17657	8.11233	#N/A	8.11233	#N/A	55.4082	1	1	0	1	0	0	0	1.7	57	19.7232	136	82	100	54	93	1.69	59	20.6575	117	72	99	87	45	58.7824	69.6362	66.6624	53.8882	54.2197	98	54.5697	61.9035	95	-4.21266	M	48
195	14.4	0	#N/A	#N/A	2.47397	#N/A	2.47397	#N/A	62.2521	1	1	0	1	0	0	1	1.73	77	25.7276	134	74	94	60	102	1.75	86	28.0816	152	67.8	88	95.8667	84.2	34.5924	40.2938	44.1693	38.6796	37.7198	#N/A	39.4473	41.18	162	4.85485	M	70
196	11.4897	0	9.66667	-1.82301	5.93699	#N/A	5.93699	#N/A	54.8575	1	1	0	1	0	0	1	1.76	91	29.3776	130	69	89.3333	61	84	1.77	92	29.3658	#N/A	#N/A	#N/A	#N/A	#N/A	60.9	74.8	61.8	73	66.5	110	61.7117	71.9598	113	0.811694	M	75
197	10	0	9	-1	4.09589	#N/A	4.09589	#N/A	30.7507	1	1	0	1	0	0	1	1.76	67	21.6296	115	75	88.3333	40	66	#N/A	#N/A	#N/A	130	85	56	100	45	66.8	70.2	86.4	76.9	72.4	#N/A	56.9	67.1	106	-9.9	F	50
198	7.03655	0	8.675	1.63845	6.05205	#N/A	6.05205	#N/A	46.4685	1	1	0	1	0	0	1	1.78	91	28.7211	123	73	89.6667	50	78	1.78	94	29.668	140	84	75	102.667	56	49.2168	49.6183	79.4164	43.3248	34.0281	204	63.9	66.9	141	14.6832	F	47
199	8.57585	0	8.47192	-0.103926	7.55616	#N/A	7.55616	#N/A	55.5808	1	1	0	1	0	0	1	1.75	61	19.9184	155	91	112.333	64	103	1.76	74	23.8895	112	66	102	81.3333	46	32.6947	36.8483	45.8201	28.8718	25.8029	193	38.3702	43.6607	185	5.67551	M	65
200	10.6	0	10.9	0.3	1.65753	#N/A	1.65753	#N/A	60.1808	1	1	0	1	0	0	0	1.66	71	25.7657	148	68	94.6667	80	68	1.66	79	28.6689	#N/A	#N/A	#N/A	#N/A	#N/A	41.7831	57.0031	54.8741	58.5281	54.5387	84	43.2	50.6515	117.4	1.41688	F	56
201	8.9	0	9.925	1.025	2.97808	#N/A	2.97808	#N/A	52.3644	1	1	0	1	0	0	1	1.76	67	21.6296	134	85	101.333	49	64.5	1.76	66	21.3068	130	77	61.25	94.6667	53	61.1328	55.3252	89.2037	52.6248	53.0944	127	54.1322	66.7803	126	-7.00059	M	50
202	8.4	0	7.7	-0.7	6.04658	#N/A	6.04658	#N/A	35.4219	1	1	0	1	0	0	1	1.73	78	26.0617	142	92	108.667	50	69	1.73	70	23.3887	140	84	70	102.667	56	49.8311	55.6714	57.2237	47.87	34.6012	167	59.5	55.5	153	9.66891	F	52
203	8.8	0	9.48	0.68	2.21644	#N/A	2.21644	#N/A	28.9753	1	1	0	1	0	0	1	1.74	60	19.8177	145	72	96.3333	73	69	1.73	64	21.3839	114	83	55.8	93.3333	31	80.7651	81.3832	103.048	74.0388	71.4222	105	64.7759	71.4073	104	-15.9892	F	23
204	9.35	0	#N/A	#N/A	1.72055	#N/A	1.72055	#N/A	57.7425	1	1	0	1	0	0	1	1.71	60	20.5191	176	106	129.333	70	86	1.69	60	21.0077	134	97	100	109.333	37	42.8992	48.631	57.2503	37.3892	39.6209	163	40.9075	44.4353	196.5	-1.99164	F	61
205	7.35	0	#N/A	#N/A	1.39726	#N/A	1.39726	#N/A	33.9096	1	1	0	1	0	0	0	1.61	65	25.0762	144	84	104	60	77	1.6	70	27.3437	137	78	78	97.6667	59	79.4068	82.3961	111.625	81.1871	66.2949	90	101.7	103.759	93.6	22.293	M	34
206	12.2714	0	11.7996	-0.471728	6.03288	#N/A	6.03288	#N/A	47.274	1	1	0	1	0	0	1	1.7	70	24.2215	105	60	75	45	65	1.7	74	25.6055	120	73	70	88.6667	47	73.7	66.6	83	95.5	96.7	82	71	74	92	-2.7	F	50
207	8.06667	0	7.025	-1.04167	3.09315	#N/A	3.09315	#N/A	45.9616	1	1	0	1	0	0	0	1.59	67	26.5021	122.333	73.6667	89.8889	48.6667	83	1.58	70	28.0404	126.25	75.5	74.75	92.4167	50.75	66.0909	66.915	94.9484	72.477	61.3639	93	54.871	76.2354	120	-11.2199	M	58
208	13	0	11	-2	5.90959	#N/A	5.90959	#N/A	38.3233	1	1	0	1	0	0	0	1.7	68	23.5294	138	74	95.3333	64	105	#N/A	#N/A	#N/A	109	66	69	80.3333	43	56.1	62.9	63.8	69.8	57.1	106	54.4	59.8	93	-1.7	M	60
209	10.6	0	10.2	-0.4	5.43836	#N/A	5.43836	#N/A	30.4466	1	1	0	1	0	0	1	1.84	93	27.4693	144	76	98.6667	68	53	#N/A	#N/A	#N/A	#N/A	#N/A	#N/A	#N/A	#N/A	52.0304	56.721	46.5812	59.2581	44.1313	168	#N/A	#N/A	#N/A	#N/A	F	54
210	8.675	0	#N/A	#N/A	2.28493	#N/A	2.28493	#N/A	42.6712	1	1	0	1	0	0	1	1.62	49	18.6709	149	86	107	63	69	1.63	50	18.8189	112	62	85	78.6667	50	73.8013	87.8388	105.567	69.8389	77.5481	105	69.6961	72.2526	91	-4.10513	M	53
211	8.625	0	#N/A	#N/A	2.56164	#N/A	2.56164	#N/A	43.7562	1	1	0	1	0	0	0	1.72	64	21.6333	138	108	118	30	80	1.73	69	23.0546	152.8	84.2	78.4	107.067	68.6	58.4201	63.3815	77.7992	84.0318	76.8829	79	43.4733	52.3289	101	-14.9468	M	47
212	9.3	0	#N/A	#N/A	2.84384	#N/A	2.84384	#N/A	54.7178	1	1	0	1	0	0	0	1.59	73	28.8754	139	70	93	69	69.25	1.59	79	31.2488	#N/A	#N/A	#N/A	#N/A	#N/A	32.0759	41.5958	62.3599	40.0445	31.8143	163	31.9676	33.8538	217	-0.108304	M	48
213	8.24501	0	7.25302	-0.991994	6.24384	#N/A	6.24384	#N/A	40.5178	1	1	0	1	0	0	1	1.71	81	27.7008	118	72	87.3333	46	81	1.71	81	27.7008	122	69	73	86.6667	53	121.661	91.3687	151.249	71.127	53.9486	98	80	80.2	104	-41.6607	F	40
214	6.6669	0	#N/A	#N/A	6.21096	#N/A	8.08493	#N/A	25.8548	0	0	1	1	0	1	0	1.68	121	42.8713	99	46	63.6667	53	77	1.67	130	46.6134	108	50	75	69.3333	58	25.3308	37.7945	35.4592	56.7	30.4479	190	27.9546	39.2243	172	2.6238	M	28
215	7.4529	0	7.96233	0.509432	7.24932	#N/A	7.24932	#N/A	48.3781	1	1	0	1	0	0	1	1.91	90	24.6704	127	87	100.333	40	84.5	1.91	91	24.9445	126	56	66	79.3333	70	41.8642	44.8202	47.7605	45.9885	38.929	177	45.6667	52.8902	179	3.80249	F	40
216	6.66667	0	#N/A	#N/A	2.67671	#N/A	2.67671	#N/A	51.5973	1	1	0	1	0	0	0	1.51	54	23.6832	139	88	105	51	79.4	1.51	62	27.1918	139	81	75	100.333	58	65.2845	69.5518	67.348	50.7595	46.933	114	50.9275	53.8285	144	-14.357	F	53
217	13.1	0	11.8	-1.3	5.39452	#N/A	5.39452	#N/A	44.9041	1	1	0	1	0	0	1	1.75	87	28.4082	110.6	61.4	77.8	49.2	90	#N/A	#N/A	#N/A	112	56	78	74.6667	56	32.263	36.1046	41.7992	31.6941	23.4234	296	#N/A	#N/A	#N/A	#N/A	M	58
218	12.1006	0	#N/A	#N/A	5.84932	#N/A	5.84932	#N/A	55.6521	1	1	0	1	0	0	1	1.6	80	31.25	140.4	69.2	92.9333	71.2	70	1.7	87	30.1038	122	69	60	86.6667	53	76.4039	60.931	75.5176	81.1185	77.1379	103	55.3	51.5	100	-21.1039	M	46
219	9.13333	0	#N/A	#N/A	2.92603	#N/A	2.92603	#N/A	32.6329	1	1	0	1	0	0	0	1.79	74	23.0954	143	66	91.6667	77	62	1.79	75	23.4075	#N/A	#N/A	#N/A	#N/A	#N/A	50.3327	53.5303	71.1221	50.658	42.1358	177	46.2955	53.4453	153	-4.03726	F	57
220	8.27986	0	10.2216	1.94174	6.10959	#N/A	6.10959	#N/A	49.337	1	1	0	1	0	0	1	1.66	68	24.677	110	65	80	45	95	1.66	72	26.1286	129	93	79	105	36	75.2	106	82.8	79.6	80	92	65.6	99.2	112	-9.6	F	48
